# Supplementary material for: Axl and MerTK regulate synovial inflammation and are modulated by IL-6 inhibition in rheumatoid arthritis
Source: Nat Commun. 2024 Mar 16;15:2398. doi: 10.1038/s41467-024-46564-6 (PMC10944458; doi:10.1038/s41467-024-46564-6)
Supplement: Supplementary file 4 — Source Data [file 41467_2024_46564_MOESM4_ESM.xlsx]

## Sheet: Fig1A
Pathotype	AXL	MERTK
P-I	12.1446	9.79746
P-I	12.1248	9.75128
P-I	11.8486	10.4786
P-I	12.5302	8.89444
P-I	12.4966	9.75576
P-I	12.7227	9.54079
P-I	11.8804	9.67539
P-I	12.6153	8.66239
P-I	11.1153	9.03494
P-I	12.3218	9.4595
P-I	12.2192	9.53752
P-I	12.3943	9.73986
P-I	12.167	9.76227
P-I	12.4953	9.08685
P-I	11.926	9.47485
P-I	11.7991	10.1189
D-M	12.0924	9.85244
D-M	11.5744	9.24572
D-M	13.6065	9.69172
D-M	11.7088	9.59367
D-M	12.0442	10.2702
D-M	11.7982	9.16697
D-M	11.6197	9.37214
D-M	11.4886	9.64386
D-M	11.3959	10.0421
D-M	11.6988	10.5136
D-M	12.5425	9.37644
D-M	11.5209	9.98238
D-M	12.3046	9.54021
D-M	11.8251	9.73926
D-M	12.0498	10.9259
D-M	11.9871	9.69096
D-M	11.4939	10.1305
D-M	12.1571	9.79837
D-M	11.6542	9.07015
D-M	12.1035	9.25403
L-M	11.2313	10.1537
L-M	11.6419	9.98174
L-M	13.0431	9.87113
L-M	11.9738	10.6588
L-M	11.1872	10.0109
L-M	10.8873	8.832
L-M	11.0022	9.51549
L-M	12.0046	9.36914
L-M	11.1756	9.22514
L-M	11.7858	8.65336
L-M	11.005	8.81451
L-M	11.7358	9.35239
L-M	10.9366	9.04075
L-M	11.7398	10.0137
L-M	11.0858	9.70112
L-M	10.7947	9.49388
L-M	11.5338	8.33859
L-M	10.5653	9.02487
L-M	11.7168	8.86978
L-M	11.8257	10.151
L-M	11.6571	8.83323
L-M	11.8623	10.0515
L-M	11.3854	9.79387
L-M	11.8857	10.8268
L-M	11.0233	9.6815
L-M	11.1683	9.65967
L-M	11.5758	9.61094
L-M	11.4441	9.51587
L-M	11.0597	10.0059
L-M	11.7038	10.1559
L-M	11.478	9.31805
L-M	11.4681	9.6224
L-M	11.77	9.89971
L-M	11.1114	9.78875
L-M	10.4843	10.5985
L-M	11.3925	10.3814
L-M	11.0464	9.91741
L-M	10.8264	10.0307
L-M	11.3028	9.69464
L-M	11.2975	9.62372
L-M	10.9375	10.0147
L-M	11.5998	9.83912
L-M	11.0704	9.85952
L-M	11.0578	11.1611
L-M	10.8615	10.1933

## Sheet: Fig1B
AXL	MERTK	CD20	CD3	CD68SL	CD138
11.2313	10.1537	3	2	3	3
11.6419	9.98174	4	3	3	3
12.0924	9.85244	0	3	4	0
13.0431	9.87113	2	2	1	1
12.1446	9.79746	0	0	1	0
12.1248	9.75128	0	0	1	0
11.9738	10.6588	4	3	4	4
11.1872	10.0109	3	4	4	4
10.8873	8.832	3	3	4	3
11.0022	9.51549	4	4	3	4
11.8486	10.4786	0	0	0	0
11.5744	9.24572	0	2	3	0
13.6065	9.69172	0	2	2	0
12.5302	8.89444	0	0	1	0
12.0046	9.36914	3	3	2	1
11.7088	9.59367	1	1	2	0
12.0442	10.2702	1	1	2	0
12.4966	9.75576	0		1	0
11.1756	9.22514	2	2	3	3
12.7227	9.54078	0	0	1	0
11.7858	8.65336	4	3	4	4
11.8804	9.67539	0	0	1	0
11.005	8.81451	4	3	4	3
11.7982	9.16697	0	1	4	1
11.7358	9.35239	4	4	4	2
11.6197	9.37214	0	0	2	0
10.9366	9.04075	3	3	4	4
12.6153	8.66239	0	0	1	0
11.4886	9.64386	2	4	3	1
11.7398	10.0137	3	3	2	3
11.0858	9.70112	4	4	3	3
10.7947	9.49389	4	4	3	4
11.5338	8.33859	4	3	2	4
11.1153	9.03494	0	0	1	0
10.5653	9.02487	2	1	2	2
11.3959	10.0421	0	3	4	0
11.7168	8.86978	2	2	3	3
11.8257	10.151	3	2	2	3
11.6571	8.83323	2	2	3	3
12.3218	9.4595	0	0	1	0
11.8623	10.0515	4	2	3	1
12.2192	9.53752	0	0	0	0
11.6988	10.5136	1	1	2	1
11.3854	9.79387	4	4	4	4
11.8857	10.8268	3	3	4	2
11.0233	9.6815	3	1	4	3
11.1684	9.65967	4	3	4	4
11.5209	9.98238	1	2	3	1
11.5758	9.61094	3	3	3	2
11.4441	9.51587	3	2	3	2
12.3046	9.54021	0	2	2	0
11.8251	9.73926	0	2	2	1
11.0597	10.006	2	3	3	3
11.7038	10.1559	3	3	4	3
11.478	9.31805	3	3	3	3
12.0498	10.9259	1	1	2	1
11.4681	9.6224	1	2	4	3
11.9871	9.69096	0	1	1	0
12.167	9.76227	0	0	1	0
11.4939	10.1305	2	2	3	1
11.7699	9.89971	3	4	4	1
11.1114	9.78875	4	3	3	3
12.4953	9.08685	0	0	1	0
12.1571	9.79837	0	1	2	0
10.4843	10.5985	2	2	3	1
11.3925	10.3814	2	3	4	4
11.0464	9.91741	1	1	3	2
10.8264	10.0306	3	3	4	4
11.3028	9.69464	3	3	4	4
11.2975	9.62372	2	2	4	4
10.9375	10.0147	2	2	3	3
11.6542	9.07015	1	1	1	1
11.5998	9.83912	3	4	3	3
12.1035	9.25403	0	0	2	0
11.0704	9.85952	3	3	3	3
11.0578	11.161	2	1	3	3
11.926	9.47485	0	0	0	0
11.7991	10.1189	0	0	1	0
10.8615	10.1933	2	3	3	3

## Sheet: Fig1C
AXL	MERTK	Response
12.5208	8.9544	Good
12.8483	8.31293	None
11.4341	8.9923	None
12.3804	9.59559	None
10.9788	9.4776	Good
10.1433	8.33853	Good
11.4565	9.57256	Good
11.5494	10.1444	Good
12.8947	9.34308	None
10.8828	8.44781	None
9.92723	8.1415	None
11.0748	9.84453	Good
11.1057	8.11388	None
10.9833	7.34438	Good
12.2741	9.32079	Good
11.478	10.3024	Good
9.98706	8.83663	None
12.1498	9.18032	Good
9.18019	8.80602	Good
12.0125	8.99551	None
10.8817	9.40647	Good
11.0074	7.76192	Good
11.0145	8.21399	Good
10.1678	9.80468	Good
10.1413	8.06363	None
11.0621	8.08503	Good
11.9722	8.77539	Good
11.4275	9.18151	Good
11.3641	9.78662	Good
10.9533	9.30851	Good
10.8151	10.216	Good
10.6231	9.54588	Good
11.5518	8.62571	Good
11.106	8.80222	Good
11.6772	9.19737	None
10.1064	8.08081	Good
9.95841	8.61031	None
12.1342	7.93173	Good
11.3293	7.90923	Good
11.9419	9.19073	Good

## Sheet: Fig1E&F
AXL	MERTK	CCL8	CSF1	CSF1R	CSF2	CSF2RA	IL10	IL1B	IL6	TGFB1	TGFB2	TNF	DAS28	DAS28(CRP)	CRP	ESR	TJC/28	SJC/28	VAS(GH)	HAQ
11.2313	10.1537	8.69849	11.2258	13.042	1.3465	8.91668	7.04946	7.02296	7.05163	12.2828	7.3186	6.98927	8.27	7.5471	79	106	27	26	48	3
11.6419	9.98174	8.91677	12.0247	13.0428	1.79733	9.97066	7.45628	7.34399	5.35495	12.277	6.88416	8.3657	7.31	6.54223	35	74	14	23	61	2
12.0924	9.85244	7.90087	11.8958	11.84	1.21023	8.84213	7.04776	6.75916	7.51917	12.4932	7.36318	6.86979	4.85	4.16893	9	28	4	4	50	NA
13.0431	9.87113	8.10031	12.5538	12.2249	1.4969	9.33589	7.73215	6.48763	6.26178	12.5997	8.16517	7.32054	7.58	5.78318	0	28	28	18	48	1.875
12.1446	9.79746	7.96989	11.8219	11.7748	1.58746	8.92956	7.07764	6.84927	7.47351	12.4057	7.1376	7.01549	8.47	8.01971	162	95	21	24	92	2.875
12.1248	9.75128	7.88837	11.8944	11.8207	1.44828	8.96681	7.05588	6.93331	7.49104	12.4286	7.23036	6.97499	5.12	3.77517	0	27	5	3	77	1.625
11.9738	10.6588	9.15109	11.5543	12.5998	1.64019	9.69092	8.14394	7.65431	5.97445	11.9228	8.40635	7.92401	6.21	5.86087	49	113	13	10	42	1.9
11.1872	10.0109	8.58187	11.503	13.6835	1.52739	10.1272	7.93404	7.77486	8.41437	11.9271	7.41666	8.2731	6.81	5.3985	7	86	12	9	65	1.5
10.8873	8.832	9.49876	10.6754	12.3005	1.72314	10.8056	8.42268	9.4705	8.61743	11.7939	7.40142	8.21128	7.18	7.39073	33	84	28	16	77	2
11.0022	9.51549	7.36285	10.9464	12.7204	1.33849	9.28258	7.41141	5.89584	6.13972	11.5386	7.30002	7.70473	6.88	6.17845	14	43	16	13	71	2.25
11.8486	10.4786	8.3496	12.0918	12.9384	1.57814	9.88168	7.68992	6.77869	5.86576	12.153	7.79384	7.80783	7.19	6.57848	10	38	28	4	88	3
11.5744	9.24572	7.13257	11.661	12.1751	1.50782	8.47046	6.81081	6.31187	7.57642	11.9111	7.402	6.80787	5.6	4.53726	6	49	10	6	30	2.38
13.6065	9.69172	6.95838	12.1615	11.0501	1.51013	9.01545	6.78469	5.0048	4.6287	12.641	7.2771	7.0626	5.06	3.46097	0	38	4	3	64	2
12.5302	8.89444	6.87095	12.0204	10.7944	1.21028	8.53138	6.32517	6.95309	5.30569	11.9617	7.34725	6.71997	4.19	3.2062	0	16	5	1	51	0.875
12.0046	9.36914	7.65933	10.632	10.1358	1.53594	8.72924	8.23405	6.18677	7.84066	12.1373	6.66842	6.50704	6.2	4.36006	6	30	10	11	0	1
11.7088	9.59367	8.38362	11.0691	11.5211	1.50232	8.63824	7.13969	6.86701	6.19163	11.9013	6.62923	6.91025	6.15	5.73873	100	78	7	14	42	0.75
12.0442	10.2702	8.0322	11.8528	12.4488	1.21209	9.0914	7.19742	6.73133	5.98193	11.5397	8.74178	7.00418	6.17	5.72878	22	37	9	9	80	1.375
12.4966	9.75576	7.37369	12.3433	12.318	1.22949	9.56567	6.40554	5.92562	4.84308	11.6946	8.50216	6.11509	3.26	3.18703	5	11	4	0	33	1.375
11.1756	9.22514	9.37014	12.0573	11.8569	1.23598	9.3597	6.84516	6.58655	6.09721	12.1632	6.79677	7.71062	4.25	3.95282	0	6	10	12	18	1.125
12.7227	9.54079	7.48552	11.9564	11.5444	1.2048	9.11219	7.01628	4.76423	4.92569	12.3951	7.86273	6.79482	3.65	3.3599	0	6	8	2	30	0.875
11.7858	8.65336	9.02167	10.7319	10.3283	1.25178	9.30882	8.10223	6.97909	6.5552	13.2919	6.51045	8.0553	5.09	4.69788	34	43	1	8	79	1.875
11.8804	9.67539	7.47732	11.2617	11.9962	1.19919	9.08361	7.04769	6.12794	8.02698	11.4781	8.028	6.52814	4.96	4.18501	5	30	4	2	76	1.375
11.005	8.81451	9.38351	10.9659	12.5928	1.63321	10.4425	8.00731	8.34401	9.29925	11.6878	7.20145	7.15549	4.92	4.07616	10	45	3	3	57	0.375
11.7982	9.16697	8.48809	11.8786	12.4611	1.31603	8.58809	7.20467	7.49373	9.36485	11.6329	8.46725	6.77795	5.26	4.87549	33	42	4	4	69	1.375
11.7358	9.35239	9.4983	11.76	12.8618	1.34279	9.86222	7.83283	7.43506	6.57095	12.9923	6.61927	8.94714	7.66	6.36226	0	24	24	23	94	2.5
11.6197	9.37214	8.26095	10.4464	11.535	1.57076	9.2407	7.25434	6.26414	9.49941	11.6031	7.29565	7.19654	6.79	6.05701	40	76	11	7	83	1.125
10.9366	9.04075	9.09658	10.957	12.3026	1.80054	9.8581	7.95176	8.07667	7.5583	12.2019	6.17655	8.41952	6.12	5.5265	22	46	7	5	95	2
12.6153	8.66239	6.97963	11.9331	11.3648	1.40183	8.62352	5.99643	7.44741	5.60115	11.98	8.64233	7.73258	7.64	5.8774	0	49	26	12	78	2.375
11.4886	9.64386	7.92417	11.5989	12.5781	1.87277	9.41167	7.32593	7.17243	8.64056	11.7144	7.32103	7.95751	7.61	6.81862	53	95	22	12	59	1.25
11.7398	10.0137	8.47624	12.0658	13.6276	1.53537	9.70182	7.45144	6.44165	5.61253	12.3321	7.73328	7.60082	5.8	5.50549	61	50	7	5	68	1.13
11.0858	9.70112	7.55238	11.3238	13.1065	1.49478	9.39366	6.85691	7.3306	7.02158	11.8718	7.68906	7.18113	7.01	6.63437	36	43	25	15	35	0.75
10.7947	9.49388	8.13552	11.5134	12.3542	1.66963	9.14556	7.4909	7.8546	6.10217	11.5779	7.95989	7.59359	6.62	5.43598	8	66	10	5	92	2.38
11.5338	8.33859	8.66482	10.9199	10.507	1.83861	8.72751	7.1801	6.38091	6.80239	12.8777	5.39576	7.98555	5.9	4.09362	0	52	7	4	78	1.38
11.1153	9.03494	7.35217	11.594	12.31	1.62149	8.80777	6.47929	6.81233	6.01944	11.9559	6.66152	7.53358	8.52	8.11949	170	98	25	19	92	2.88
10.5653	9.02487	7.36792	11.1634	12.062	1.36239	8.94002	6.75227	6.17016	6.07947	11.5225	6.62746	7.79901	4.94	4.95737	13	15	11	9	25	0
11.3959	10.0421	8.66329	11.8489	12.6054	1.70434	9.60645	7.70752	7.9104	6.69197	11.965	6.70484	7.70925	7.53	6.4547	10	63	19	17	74	1.13
11.7168	8.86978	8.9404	11.3985	12.9323	2.29692	9.45101	7.19857	7.32711	7.93255	12.0144	7.31033	7.94498	7.12	6.37751	54	90	15	9	69	1.75
11.8257	10.151	7.93148	11.8184	12.6961	1.21945	9.27299	7.03765	7.26896	6.94213	11.8094	7.91129	7.4007	6.88	5.60363	11	87	13	8	67	1.25
11.6571	8.83323	9.13844	11.1227	11.9026	1.80317	9.56297	7.65272	7.43003	7.39269	11.7516	7.02451	8.08986	6.85	5.98879	14	54	12	9	91	1.38
12.3218	9.4595	7.70682	12.1567	12.0146	1.31724	8.71667	6.09286	5.62401	6.52167	11.5782	8.89666	6.00823	4.52	3.942	0	9	9	4	53	1.25
11.8623	10.0515	11.02	12.1078	12.21	1.25608	9.81412	8.15728	7.43512	7.205	11.7011	8.33255	8.21975	1.88	2.35393	0	2	3	2	2	0
12.2192	9.53752	7.40676	12.5145	12.6105	1.19204	9.05382	6.82149	4.45945	4.97566	11.6164	9.17494	7.08126	5.93	5.37414	10	30	21	11	4	1.75
11.6988	10.5136	9.48792	11.2232	12.0185	1.45187	9.8786	7.84079	7.64069	8.10755	11.4894	7.82331	7.77159	5.21	4.22769	0	16	10	7	54	0.625
12.5425	9.37644	7.14914	12.7153	12.1466	1.19269	9.08418	6.06689	4.6485	4.78582	11.1607	9.57238	6.7411	2.89	2.31196	0	9	2	0	40	1.25
11.3854	9.79387	8.88164	10.6338	11.5	2.03419	9.69891	9.07672	7.95423	7.38843	11.4108	6.94004	7.97585	6.23	5.40394	6	35	11	5	90	2.125
11.8857	10.8268	8.16193	11.8165	12.4112	1.19419	9.6279	7.96512	6.6911	7.5594	11.2822	8.49664	7.12132	4.54	4.30726	6	15	8	7	23	0.625
11.0233	9.6815	10.9908	10.9016	11.7874	1.88666	10.117	8.7706	8.3682	9.3599	11.3672	7.23908	8.30764	6.52	5.7133	20	60	11	8	72	1.38
11.1683	9.65967	9.89501	10.7702	12.268	1.62415	10.0481	8.02857	8.74168	8.44311	11.5829	6.49489	8.19741	5.51	4.74036	29	68	3	2	85	1.75
11.5209	9.98238	9.02083	11.8024	12.6744	1.95094	9.71916	7.70766	6.98091	7.3104	11.676	7.18965	7.46811	4.77	4.26651	11	29	3	4	63	2.3
11.5758	9.61094	9.30495	11.6622	11.5648	1.19537	9.30009	7.12107	6.7579	7.08509	12.2103	5.8885	8.33309	7.91	7.28089	40	65	25	16	76	2.13
11.4441	9.51587	8.73394	11.0998	12.8035	1.19226	9.67763	7.49307	7.44197	8.53167	11.838	7.34039	6.92273	7	6.55464	76	73	15	9	73	0.125
12.3046	9.54021	7.17892	11.658	11.8683	1.37234	9.71323	7.25519	6.21656	4.8425	11.1724	8.43249	6.64728	5.19	4.08873	0	19	10	6	48	1.375
11.8251	9.73926	9.6947	11.5075	12.4283	1.1957	10.399	7.53852	7.2098	7.42594	11.5069	7.28639	8.31093	5.3	4.94449	6	19	9	8	58	1.25
11.0597	10.0059	8.82315	10.9653	12.4889	1.38669	10.1296	7.58019	6.97733	7.49395	11.3895	7.31265	7.86578	5.6	4.809	20	60	4	3	82	1.625
11.7038	10.1559	8.63396	11.1553	12.0593	1.20146	9.92173	7.7869	7.49013	6.39296	11.2292	7.86019	7.26774	5.18	NA	NA	15	8	5	77	2.5
11.478	9.31805	8.06714	11.3293	12.3544	1.76526	9.54127	7.7712	7.20449	7.4581	11.5361	7.51591	7.42533	6.7	5.89577	14	53	15	9	68	2.5
12.0498	10.9259	6.94612	11.7571	12.4172	1.19328	9.59331	7.77626	6.08172	5.20614	11.6017	8.68595	7.47693	5.39	5.59995	20	14	8	4	100	2.125
12.3943	9.73986	7.57496	12.1658	12.2464	1.19561	9.08367	6.01916	5.73277	4.68025	11.335	8.56666	6.61169	3.95	3.43853	7	24	3	2	26	0.625
11.4681	9.6224	8.6975	11.346	12.2824	1.59975	9.99437	7.96901	6.76345	7.67932	11.5473	7.88783	7.10363	6.46	6.26218	49	39	12	8	83	1.625
11.9871	9.69096	8.89881	11.1821	11.873	1.19538	9.2758	7.11937	6.32265	7.03187	11.5552	7.3097	7.35205	5.85	5.68642	0	5	19	10	100	1.125
12.167	9.76227	6.6482	12.0404	11.7021	1.19369	8.25193	5.84035	5.76227	6.01214	10.9857	8.65972	5.58798	5.05	3.85899	13	84	2	3	48	0.63
11.4939	10.1305	8.89746	12.181	12.5069	1.58187	9.69175	6.41187	5.92374	6.22986	11.6881	8.59081	6.28836	6.3	5.03779	0	24	19	7	64	1.25
11.77	9.89971	9.8423	11.6715	12.4585	1.63872	9.62073	7.49835	6.75902	6.19272	11.4656	7.96408	7.29062	6.33	5.43246	11	51	12	4	77	2
11.1114	9.78875	8.92237	11.1644	12.5651	1.99101	10.3331	7.41907	6.89437	8.667	11.2493	7.65432	7.57348	5.78	5.77088	27	22	11	2	97	1.75
12.4953	9.08685	6.68673	12.0886	11.7258	1.35952	8.41498	5.9041	5.75797	5.08542	11.0829	8.46089	6.07719	5.09	4.59271	0	8	12	7	68	2
12.1571	9.79837	7.79198	12.3486	12.2888	1.19255	9.35458	6.26312	6.13567	5.0629	11.3519	9.23743	6.45994	5.44	5.25422	26	28	6	4	84	1.5
10.4843	10.5985	9.26019	10.7916	12.67	1.78315	10.2509	8.45577	8.4196	9.47119	11.1594	6.76001	7.49381	6.23	5.53971	67	93	6	3	86	1.88
11.3925	10.3814	8.07892	11.4227	12.1059	1.19463	9.58589	7.1443	5.71014	5.09672	11.3975	8.38645	6.41967	5.39	5.15557	6	15	17	5	40	0.38
11.0464	9.91741	8.51177	11.1781	11.7092	1.19282	9.51633	7.24497	5.96628	8.24998	11.1067	7.86167	6.73668	8.17	7.15255	40	114	23	16	75	2.75
10.8264	10.0307	7.86524	11.0176	12.9142	1.1974	10.1851	7.63235	7.44946	6.79488	11.2785	7.57871	7.77006	3.8	6.43613	105	64	14	8	65	2.5
11.3028	9.69464	7.42953	11.1793	12.0579	1.56889	9.5773	7.2096	6.77551	7.0182	11.0198	7.91767	7.00366	3.85	3.13395	0	11	3	4	46	0.125
11.2975	9.62372	7.89965	11.3272	12.6379	1.66302	10.0843	7.44272	5.75126	5.56076	11.9914	6.82731	7.73426	6.04	4.47687	0	37	12	3	78	0.88
10.9375	10.0147	9.2073	10.872	12.4948	1.20208	10.0522	7.5865	7.38787	6.76609	11.6008	6.76569	7.43878	8.11	6.77861	16	114	27	7	82	2.5
11.6542	9.07015	8.3941	11.3137	11.6368	1.60257	9.39123	7.63535	6.16812	6.02999	11.6385	7.92564	7.22769	6.03	4.86307	0	21	13	8	78	1.625
11.5998	9.83912	8.07168	11.7457	12.4533	1.45884	9.90056	7.3516	6.66058	6.14363	11.4519	8.03763	7.68739	5.43	3.81097	0	40	4	3	89	1.875
12.1035	9.25403	7.92195	11.8566	11.8643	1.19178	9.41087	6.52793	6.21739	9.07725	11.1899	8.17984	6.64376	3.66	3.07894	8	28	2	2	10	0.25
11.0704	9.85952	7.74495	10.8956	12.2212	1.41985	9.55795	7.14348	7.11063	7.36976	11.0387	7.44478	6.41142	6.24	5.44834	9	40	11	5	84	1.75
11.0578	11.1611	8.54757	11.4581	13.3316	1.26913	10.4182	8.21531	7.74221	7.82462	11.7477	7.43265	7.52176	7	6.33764	45	73	14	9	76	2.75
11.926	9.47485	6.87237	11.8948	12.0208	1.19493	8.08397	6.27442	5.88446	5.97918	10.9224	8.74582	5.86098	5.11	4.3301	0	12	9	5	76	1.125
11.7991	10.1189	7.72478	11.8529	12.24	1.19291	9.29544	6.63942	6.24582	7.25178	11.1693	7.87492	6.30188	4.97	5.0398	20	17	8	6	51	0.75
10.8615	10.1933	8.41262	11.0403	12.9539	1.69554	9.85174	7.46416	7.83934	8.16381	11.1413	6.96602	7.51422	7.24	6.85793	95	71	14	10	91	2.625

## Sheet: Fig2B&D 
Pathotype	Axl_svd_module_score	Mertk_svd_module_score
P-I	0.0258236	0.0386146
P-I	0.0230203	0.0337262
P-I	-0.0809065	-0.0907412
P-I	0.0865772	0.111679
P-I	0.130478	0.129507
P-I	0.0678022	0.121733
P-I	0.0793217	0.0677734
P-I	0.00632222	0.0426327
P-I	0.00723407	-0.0343817
P-I	0.196403	0.171326
P-I	0.100594	0.146874
P-I	0.117727	0.15973
P-I	0.234623	0.221292
P-I	0.188865	0.209575
P-I	0.210335	0.215066
P-I	0.130906	0.103672
D-M	0.0237824	0.0361457
D-M	0.0689762	0.0503167
D-M	0.0178613	0.110562
D-M	0.0474982	0.0700549
D-M	0.0499289	-0.00822983
D-M	0.167522	0.134551
D-M	-0.0159012	-0.00676967
D-M	0.0144183	-0.02154
D-M	-0.0119887	-0.0163816
D-M	-0.0739777	-0.075629
D-M	0.201258	0.195587
D-M	-0.00872224	-0.0152567
D-M	0.0780321	0.0933835
D-M	-0.0643389	-0.0634043
D-M	0.0201997	0.0133681
D-M	0.0890134	0.0838621
D-M	0.0649051	0.0502353
D-M	0.184073	0.188261
D-M	0.0230733	0.0329673
D-M	0.0850015	0.105617
L-M	-0.00850707	-0.0480223
L-M	-0.0654629	-0.0767481
L-M	0.052544	0.0940882
L-M	-0.087576	-0.0742065
L-M	-0.123074	-0.137858
L-M	-0.241468	-0.205153
L-M	-0.0398814	-0.0711344
L-M	-0.146595	-0.0975221
L-M	-0.084542	-0.0935258
L-M	-0.275796	-0.227971
L-M	-0.14585	-0.0930985
L-M	-0.159335	-0.189329
L-M	-0.27046	-0.214045
L-M	-0.0488128	-0.0635884
L-M	0.00494011	-0.0636392
L-M	0.0143638	-0.0381591
L-M	-0.26058	-0.242963
L-M	-0.0755374	-0.123771
L-M	-0.0166728	-0.039478
L-M	-0.0206367	-0.0673342
L-M	-0.0539252	-0.0587586
L-M	-0.0587722	-0.0512772
L-M	-0.161936	-0.1178
L-M	0.0588848	0.0321795
L-M	-0.151327	-0.103828
L-M	-0.111764	-0.118153
L-M	-0.0219598	-0.0195263
L-M	-0.0146554	-0.0245116
L-M	-0.101818	-0.0999713
L-M	-0.0398622	-0.0141493
L-M	0.00658085	-0.000837564
L-M	-0.019472	-0.0367283
L-M	0.0468232	0.00357405
L-M	-0.0279735	-0.0781331
L-M	-0.106768	-0.102406
L-M	0.0329002	0.0403557
L-M	0.103931	0.0503849
L-M	0.00125069	-0.0740657
L-M	-0.0295488	0.00373227
L-M	-0.1317	-0.115596
L-M	-0.145479	-0.124077
L-M	-0.00506213	-0.0210256
L-M	0.0299826	0.0346724
L-M	-0.04708	-0.096318
L-M	-0.012441	-0.0829577

## Sheet: Fig3F 
sAXL	sMERTK	sGAS6
78.7823	4.13774	13.4266
64.3208	2.1939	10.034
34.5103	1.60675	8.81462
32.4543	1.60429	5.36095
70.2853	6.69935	12.2468
50.9542	1.35039	7.19482
43.701	0.346005	2.67033
54.1399	0.251156	1.99724
47.7225	1.6836	7.31923
28.6701	2.05477	3.18706
28.0589	8.44804	13.1347
55.5863	4.40744	13.0621
45.0772	1.75833	7.05917
55.3036	1.07762	5.97844
23.8807	0.039034	5.32382
42.1605	1.86616	7.66333
38.4168	1.27455	9.65217
64.7165	2.10437	9.0701
41.8797	7.09765	12.8227

## Sheet: Fig3G&Suppl Fig3A&C
Synovitis score	sAXL	sMERTK	sGAS6
Low	34.5103	1.60675	8.81462
Low	32.4542	1.60429	5.36095
Low	43.701	0.346005	2.67033
Low	28.6701	2.05477	3.18706
Low	28.0589	8.44804	13.1347
Low	55.3036	1.07762	5.97845
Low	23.8807	0.0390341	5.32382
Low	42.1605	1.86616	7.66333
Low	38.4168	1.27455	9.65217
High	78.7823	4.13775	13.4266
High	64.3208	2.1939	10.034
High	70.2853	6.69935	12.2468
High	50.9542	1.35039	7.19481
High	54.1399	0.251156	1.99724
High	47.7225	1.6836	7.31923
High	55.5863	4.40744	13.0621
High	45.0772	1.75833	7.05917
High	64.7165	2.10437	9.0701
High	41.8797	7.09765	12.8227

## Sheet: Fig3H&Suppl Fig3B&D
sAXL	sMERTK	sGAS6	ESR
64.3208	2.1939	10.034	74
70.2853	6.69935	12.2468	113
50.9542	1.35039	7.19481	86
54.1399	0.251156	1.99724	35
47.7225	1.6836	7.31923	24
55.5863	4.40744	13.0621	68
45.0772	1.75833	7.05917	53
64.7165	2.10437	9.0701	34
41.8797	7.09765	12.8227	43
32.4542	1.60429	5.36095	27
43.701	0.346005	2.67033	38
28.6701	2.05477	3.18706	42
28.0589	8.44804	13.1347	21
55.3036	1.07762	5.97845	5
23.8807	0.0390341	5.32382	9
42.1605	1.86616	7.66333	4
38.4168	1.27455	9.65217	24

## Sheet: Fig4A&C
Pathotype	AXL	MERTK
P-I	9.72843	7.77066
P-I	10.9164	8.74419
P-I	11.4887	8.20792
P-I	10.267	8.22155
P-I	11.2348	10.2435
P-I	10.0188	8.11695
P-I	12.5497	10.2298
P-I	12.0451	9.78092
P-I	11.9614	9.56428
P-I	10.4847	7.36465
P-I	12.3434	9.06093
P-I	10.5309	8.74317
P-I	11.3964	8.0199
P-I	10.6349	8.86267
P-I	10.6853	8.30174
P-I	11.7396	9.17675
P-I	11.6053	7.85813
P-I	11.7468	8.87753
P-I	11.3772	8.49487
P-I	11.525	8.75097
P-I	11.3594	8.31037
P-I	11.4855	9.10988
P-I	11.768	8.87963
P-I	10.1493	9.51136
D-M	11.3952	10.1525
D-M	10.9545	9.73541
D-M	10.2769	8.18988
D-M	11.2136	10.4342
D-M	11.2377	7.55723
D-M	11.9828	10.3344
D-M	11.0944	7.12664
D-M	11.1914	9.71118
D-M	11.5582	8.38968
D-M	12.1189	9.38243
D-M	11.211	9.09422
D-M	10.5507	9.0832
D-M	12.0157	9.63992
D-M	10.5738	8.41146
D-M	11.5451	10.5922
D-M	11.845	10.5127
D-M	11.1369	10.614
D-M	9.77259	11.6031
D-M	12.021	9.77091
D-M	10.4509	9.67839
D-M	11.6863	9.2312
D-M	10.3303	9.65829
D-M	11.9599	7.86293
D-M	11.0516	9.2368
D-M	11.5206	8.88351
D-M	10.801	10.422
D-M	10.2963	8.54379
D-M	12.774	9.89855
D-M	9.90748	9.06211
D-M	11.1596	9.20523
D-M	12.1635	9.76089
L-M	9.32836	9.96006
L-M	10.9462	10.7031
L-M	10.33	10.137
L-M	9.66373	9.28624
L-M	10.1225	8.60203
L-M	11.8808	10.3256
L-M	11.8689	10.2821
L-M	10.846	10.1105
L-M	10.0846	9.12666
L-M	9.83968	9.97473
L-M	10.1803	11.9722
L-M	11.3342	10.1104
L-M	11.1984	9.3683
L-M	10.0481	9.89702
L-M	9.63877	11.2813
L-M	12.8252	10.6843
L-M	11.5705	10.6948
L-M	11.173	9.17032
L-M	10.1146	8.9836
L-M	8.85145	10.3304
L-M	11.3349	11.564
L-M	11.5824	10.4826
L-M	12.18	10.8284
L-M	9.54729	9.53811
L-M	10.0297	8.92253
L-M	10.4509	9.14368
L-M	12.319	11.6069
L-M	9.83687	10.8843
L-M	10.6826	9.20931
L-M	10.1345	9.66372
L-M	9.79095	9.19066
L-M	9.56979	9.02242
L-M	10.1779	9.70519
L-M	11.3285	10.7079
L-M	10.0623	9.55879
L-M	11.5066	11.7104
L-M	11.6044	9.49344
L-M	11.0416	11.0484
L-M	11.6643	10.4698
L-M	10.9476	10.3065
L-M	10.1007	8.64505
L-M	12.2182	9.47796
L-M	11.7222	9.56926
L-M	12.1033	9.11359
L-M	11.0167	8.74527
L-M	11.6703	10.77
L-M	10.6557	8.44785
L-M	10.9976	9.46348
L-M	12.7734	10.4081
L-M	10.4431	9.5223
L-M	10.5637	8.98057
L-M	11.9101	10.2632
L-M	11.0617	10.8976
L-M	12.0459	9.62445
L-M	10.3384	10.1759
L-M	9.84824	8.01533
L-M	11.5589	11.1459
L-M	11.1174	9.36106
L-M	10.0079	10.2312
L-M	10.7779	10.9714
L-M	10.6195	10.2049
L-M	12.2599	9.71147
L-M	9.81994	9.81132
L-M	11.9901	12.0942
L-M	11.1674	10.6696
L-M	9.93955	10.9384
L-M	10.8259	9.07516
L-M	10.2711	10.0813
L-M	10.791	10.2343
L-M	10.1814	11.1149
L-M	9.95352	8.78508
L-M	10.5137	9.75803
L-M	10.0698	9.9042
L-M	9.63035	9.20048

## Sheet: Fig4B&D
AXL	MERTK	CD20	CD3	CD68SL	CD138
9.72843	7.77066	0	0	1	0
10.4831	6.52323
10.9164	8.74419	0	0	0	0
9.32836	9.96006	3	1	2	1
10.9462	10.7031	1	2	2	3
10.33	10.137	3	3	2	4
11.4887	8.20792	0	1	0	1
11.3953	10.1525	0	1	2	0
9.66373	9.28624	3	3	2	4
10.9545	9.73541	1	3	3	1
10.267	8.22155	1	0	1	0
10.1225	8.60203	3	1	2	2
10.2769	8.18988	1	2	1	0
11.2136	10.4342	1	3	2	1
11.2348	10.2435	0		0	0
10.5368	9.27044
10.0188	8.11695	0	0	1	0
11.7342	8.89919
11.2377	7.55723	0	1	1	0
11.9828	10.3344	0	1	1	0
12.5497	10.2298	0	0	0	0
11.8808	10.3256	1	3	3	3
11.0944	7.12664	0	0	1	0
12.0451	9.78092	0	0	0	0
11.8689	10.2821	3	2	2	2
10.846	10.1105	3	2	4	2
11.1914	9.71118	0	1	1	1
10.0846	9.12666	2	2	2	1
11.5582	8.38968	0	1	1	1
9.83968	9.97473	2	2	2	0
11.358	8.83379
10.1803	11.9722	4	0	3	4
11.3342	10.1104	3	4	2	1
11.1984	9.3683	3	2	3	4
10.0481	9.89702	1	1	3	1
12.1189	9.38243	0	0	1	0
9.63877	11.2813	3	3	3	3
11.211	9.09422	0	1	1	0
12.8252	10.6843	2	1	2	0
11.5705	10.6948	2	3	2	3
10.5507	9.0832	0	1	2	1
11.173	9.17032	3	3	3	3
10.1146	8.9836	3	3	4	4
8.85145	10.3304	3	2	2	3
12.0157	9.63992	0	1	1	0
11.3349	11.564	2	4	2	2
11.9614	9.56428	0	0	0	0
11.5824	10.4826	2	3	2	1
12.18	10.8284	1	1	3	3
9.54729	9.53811	3	3	2	4
10.4847	7.36465	0	0	1	0
10.0297	8.92253	2	1	1	3
12.3434	9.06093	0	0	0	0
10.5738	8.41146	0	0	1	0
10.4509	9.14368	4	4	3	3
11.5451	10.5922	0	2	3	0
11.845	10.5127	1	2	2	1
12.319	11.6069	2	1	1	1
9.83687	10.8843	3	3	2	3
10.5309	8.74317	0	0	0	0
11.1369	10.614	0	1	1	0
10.6826	9.20931	1	1	0	0
10.1345	9.66372	4	2	2	3
9.79095	9.19066	3	3	3	2
9.77259	11.6031	1	1	2	1
11.3964	8.0199	0	0	1	0
12.021	9.77091	1	0	1	1
10.6349	8.86267	0	0	0	0
9.56979	9.02242	4	3	2	3
10.1779	9.70519	3	2	1	3
10.6853	8.30174	0	0	0	0
10.4509	9.67839	0	1	2	1
11.6863	9.2312	1	0	3	0
11.3285	10.7079	1	1	2	1
10.0623	9.55879	3	3	3	2
11.5066	11.7104	4	3	4	2
11.6044	9.49344	1	0	1	2
11.0416	11.0484	3	4	3	4
11.6643	10.4698	3	2	3	3
10.9476	10.3065	2	2	3	2
11.7396	9.17675	0		1	0
11.6053	7.85813	0	0	1	0
11.7468	8.87753	0	0	0	0
10.1007	8.64505	3	3	3	3
12.2182	9.47796	2	0	1	1
11.3772	8.49487	0	0	1	0
11.7222	9.56926	2	3	2	2
10.3303	9.65829	1	1	1	2
12.1033	9.11359	1	0	1	1
11.0167	8.74527	3	1	1	1
11.6703	10.77	4	4	2	4
10.6557	8.44785	2	2	2	3
11.525	8.75097	0	0	1	0
11.9599	7.86293	0	1	1	0
10.9976	9.46348	3	2	2	3
12.7734	10.4081	3	2	1	1
10.4431	9.5223	4	0	2	4
11.3594	8.31037	0	0	1	0
11.0516	9.2368	0	1	2	0
10.5637	8.98057	1	2	2	2
11.9101	10.2632	3	2	1	3
11.0617	10.8976	4	2	2	2
12.0459	9.62445	3	3	3	3
10.3384	10.1759	3	3	3	3
9.84824	8.01533	3	2	2	3
11.5206	8.88351	1	1	2	1
11.4855	9.10988	0	0	0	0
11.5589	11.1459	3	3	3	2
11.1174	9.36106	2	2	1	3
10.0079	10.2312	3	3	4	4
10.7779	10.9714	2	2	3	0
11.768	8.87963	0	0	1	0
10.801	10.422	1	0	2	1
10.6195	10.2049	2	2	2	2
10.2963	8.54379	0	1	1	0
12.774	9.89855	0	1	1	0
12.2599	9.71147	3	2	1	1
9.81994	9.81132	4	3	2	4
11.9901	12.0942	3	3	3	3
11.1674	10.6696	2	2	3	2
9.93955	10.9384	3	2	3	1
10.8259	9.07516	3	2	2	2
10.2711	10.0813	3	2	3	3
10.791	10.2343	2	2	2	2
10.1814	11.1149	3	2	3	3
10.1493	9.51136	0	0	0	0
9.95352	8.78508	4	0	0	2
9.90748	9.06211	1	1	2	0
10.5137	9.75803	2	3	2	3
10.0698	9.9042	3	3	3	1
11.1596	9.20523	0	1	2	0
9.63035	9.20048	1	2	2	1
12.1635	9.76089	1	1	1	1

[truncated: 8 more sheets: Fig4E&F&Suppl Fig4B, Fig4G&H, Fig5A, Fig5B, Fig5C&D, Fig5E, Suppl Fig5, Fig6D]
